# Supplementary material for: Identification and characterization of the cupin_1 domain-containing proteins in ma bamboo (Dendrocalamus latiflorus) and their potential role in rhizome sprouting
Source: Front Plant Sci. 2023 Oct 16;14:1260856. doi: 10.3389/fpls.2023.1260856 (PMC10614299; doi:10.3389/fpls.2023.1260856)
Supplement: Supplementary Figure S1 — Protein-protein interaction network for DlCDPs based on their orthologs in A. thaliana. DlCDP proteins were shown in brackets with A. thaliana orthologs. [file DataSheet_1.zip › Table S1.xlsx]

## Sheet: sheet1
Basic information for the D. latiflorus CDP gene family members
Name	Gene ID	Sub genome	Chromosome location	No. of Cupin_1 domain	Number of Amino Acid	Molecular Weight	Theoretical pI	Instability Index	Aliphatic Index	Grand Average of Hydropathicity	Subcellular localization	Transmembrane domain	Signal peptide	No. of Exon	No. of Intron
DlCDP1	evm.model.FRAGSCAFF_390.461	A1	chr1.1	1	222	23127.6	5.9	21.87	92.3	0.226	Extracellular	0	SP(Sec/SPI)	2	1
DlCDP2	evm.model.ORIGINAL_1958.93	A1	chr1.1	1	216	22506.9	6.95	20.69	93.1	0.267	Extracellular	0	SP(Sec/SPI)	2	1
DlCDP3	evm.model.ORIGINAL_4665.78	A1	chr1.1	1	222	23830.4	6.9	29.53	92.25	0.143	Chloroplast	0	SP(Sec/SPI)	2	1
DlCDP4	evm.model.FRAGSCAFF_346.31	A1	chr4.1	1	219	23322.8	6.17	24.57	96.67	0.335	Vacuole	0	SP(Sec/SPI)	2	1
DlCDP5	evm.model.FRAGSCAFF_411.177	A1	chr7.1	1	225	23440	6.96	23.31	90.98	0.31	Extracellular	0	SP(Sec/SPI)	1	0
DlCDP6	evm.model.ORIGINAL_4089.17	A1	chr10.1	1	231	24392.3	6.89	27.11	93.77	0.283	Chloroplast	0	SP(Sec/SPI)	2	1
DlCDP7	evm.model.FRAGSCAFF_128.277	A1	chr13.1	1	233	24784.5	8.87	24.95	94.55	0.161	Chloroplast	0	SP(Sec/SPI)	2	1
DlCDP8	evm.model.FRAGSCAFF_128.160	A1	chr13.1	1	215	22543.8	7.8	24.71	91.21	0.157	Endoplasmic reticulum	0	SP(Sec/SPI)	2	1
DlCDP9	evm.model.FRAGSCAFF_239.647	A1	chr13.1	1	221	23295.8	6.82	30.97	89.55	0.084	Plastid	0	SP(Sec/SPI)	2	1
DlCDP10	evm.model.ORIGINAL_623.57	A1	chr26.1	1	250	25861.8	5.72	41.08	88.28	0.354	Chloroplast	0	SP(Sec/SPI)	2	1
DlCDP11	evm.model.ORIGINAL_487.116	A1	chr32.1	1	221	23461.8	5.52	30.31	92.71	0.153	Vacuole	0	SP(Sec/SPI)	2	1
DlCDP12	evm.model.ORIGINAL_487.114	A1	chr32.1	1	221	23461.8	5.52	30.31	92.71	0.153	Extracellular	0	SP(Sec/SPI)	2	1
DlCDP13	evm.model.ORIGINAL_487.83	A1	chr32.1	1	231	24610.2	5.93	29.69	93.33	0.137	Extracellular	0	SP(Sec/SPI)	2	1
DlCDP14	evm.model.ORIGINAL_2560.120	A1	chr32.1	1	269	29962.2	10.56	41.38	81.82	-0.315	Cytoplasm	0	OTHER	3	2
DlCDP15	evm.model.FRAGSCAFF_196.423	B1	chr2.1	1	221	22897.2	5.3	22.72	93.21	0.257	Vacuole	0	SP(Sec/SPI)	2	1
DlCDP16	evm.model.FRAGSCAFF_75.321	B1	chr2.1	1	216	22664.2	6.95	22.78	93.98	0.325	Chloroplast	0	SP(Sec/SPI)	2	1
DlCDP17	evm.model.FRAGSCAFF_366.24	B1	chr2.1	1	223	23279.1	6.27	24.86	97.04	0.472	Endoplasmic reticulum	0	SP(Sec/SPI)	1	0
DlCDP18	evm.model.ORIGINAL_2592.284	B1	chr5.1	1	147	15057.2	4.7	26.77	104.9	0.462	Chloroplast	0	SP(Sec/SPI)	3	2
DlCDP19	evm.model.FRAGSCAFF_131.221	B1	chr5.1	1	226	23902.5	9.03	32.17	85.09	0.103	Extracellular	0	SP(Sec/SPI)	1	0
DlCDP20	evm.model.FRAGSCAFF_56.245	B1	chr8.1	2	562	63181.3	5.36	62.02	65.59	-0.777	Extracellular	0	SP(Sec/SPI)	5	4
DlCDP21	evm.model.FRAGSCAFF_387.1746	B1	chr8.1	2	474	52798.2	5.96	53.91	72.38	-0.522	Extracellular	0	SP(Sec/SPI)	5	4
DlCDP22	evm.model.FRAGSCAFF_387.1676	B1	chr8.1	1	230	24011.5	6.41	28.24	84.78	0.204	Extracellular	0	SP(Sec/SPI)	1	0
DlCDP23	evm.model.ORIGINAL_3368.61	B1	chr11.1	1	197	20975	9.35	33.13	86.19	0.021	Vacuole	0	OTHER	2	1
DlCDP24	evm.model.FRAGSCAFF_456.425	B1	chr11.1	1	261	26445.5	6.26	32.55	101.19	0.395	Mitochondrion	0	SP(Sec/SPI)	2	1
DlCDP25	evm.model.ORIGINAL_6239.25	B1	chr14.1	2	358	38389.1	5.91	25.53	89.89	0.036	Extracellular	0	OTHER	3	2
DlCDP26	evm.model.ORIGINAL_5567.73	B1	chr14.1	2	452	51040.2	8.49	48.67	75.35	-0.519	Plastid	0	OTHER	4	3
DlCDP27	evm.model.ORIGINAL_6575.41	B1	chr14.1	1	221	23388	8.76	34.02	90.41	0.099	Extracellular	0	SP(Sec/SPI)	2	1
DlCDP28	evm.model.FRAGSCAFF_421.322	B1	chr24.1	1	226	24719.5	6.41	26.29	92.3	0.05	Vacuole	0	SP(Sec/SPI)	2	1
DlCDP29	evm.model.FRAGSCAFF_421.323	B1	chr24.1	1	228	24804.5	6.03	27.8	91.1	0.076	Cytoplasm	0	SP(Sec/SPI)	2	1
DlCDP30	evm.model.FRAGSCAFF_421.324	B1	chr24.1	1	225	24522.1	5.6	21.22	91.02	0.069	Extracellular	0	SP(Sec/SPI)	2	1
DlCDP31	evm.model.FRAGSCAFF_403.201	B1	chr33.1	1	236	25991	6.7	46.12	83.81	0.106	Extracellular	0	OTHER	1	0
DlCDP32	evm.model.FRAGSCAFF_173.12	C1	chr3.1	1	222	23111.8	5.09	24.48	99.73	0.485	Chloroplast	0	SP(Sec/SPI)	1	0
DlCDP33	evm.model.FRAGSCAFF_50.350	C1	chr3.1	1	223	23713.5	6.95	21.1	93.99	0.317	Chloroplast	0	SP(Sec/SPI)	2	1
DlCDP34	evm.model.FRAGSCAFF_50.351	C1	chr3.1	1	219	23147.7	6.28	30.02	97.58	0.222	Chloroplast	0	SP(Sec/SPI)	2	1
DlCDP35	evm.model.FRAGSCAFF_50.352	C1	chr3.1	1	219	23188.7	7.73	29.84	97.58	0.189	Cytoplasm	0	SP(Sec/SPI)	2	1
DlCDP36	evm.model.FRAGSCAFF_50.353	C1	chr3.1	1	219	23136.5	6.28	29.44	94.02	0.139	Chloroplast	0	SP(Sec/SPI)	2	1
DlCDP37	evm.model.FRAGSCAFF_199.173	C1	chr6.1	1	219	22973.4	5.9	30.56	97.12	0.321	Extracellular	0	SP(Sec/SPI)	2	1
DlCDP38	evm.model.FRAGSCAFF_199.217	C1	chr6.1	1	219	23292.8	6.5	29.35	98.9	0.248	Nucleus	0	SP(Sec/SPI)	2	1
DlCDP39	evm.model.FRAGSCAFF_218.202	C1	chr9.1	1	226	24041.8	7.82	27.43	97.3	0.271	Chloroplast	0	SP(Sec/SPI)	1	0
DlCDP40	evm.model.FRAGSCAFF_424.101	C1	chr9.1	2	528	58242.5	8.32	46.91	76.59	-0.394	Chloroplast	0	SP(Sec/SPI)	5	4
DlCDP41	evm.model.ORIGINAL_1717.98	C1	chr12.1	1	236	24928.7	7.73	35.41	93.81	0.221	Extracellular	0	SP(Sec/SPI)	2	1
DlCDP42	evm.model.FRAGSCAFF_212.88	C1	chr12.1	1	267	26898	5.81	36.95	98.88	0.379	Extracellular	0	SP(Sec/SPI)	2	1
DlCDP43	evm.model.FRAGSCAFF_91.95	C1	chr15.1	1	243	27489.5	11.35	44.66	83.79	-0.261	Plastid	0	OTHER	2	1
DlCDP44	evm.model.FRAGSCAFF_132.534	C1	chr15.1	1	384	42405	5.36	46.37	82.03	-0.259	Extracellular	3	OTHER	10	9
DlCDP45	evm.model.FRAGSCAFF_132.474	C1	chr15.1	2	358	38332.1	6.25	26.76	89.36	0.044	Extracellular	0	OTHER	3	2
DlCDP46	evm.model.FRAGSCAFF_132.376	C1	chr15.1	2	311	34395.8	5.69	41.19	86.17	-0.283	Extracellular	0	OTHER	4	3
DlCDP47	evm.model.FRAGSCAFF_132.369	C1	chr15.1	1	329	36726.4	6.16	43.77	81.52	-0.308	Extracellular	0	SP(Sec/SPI)	3	2
DlCDP48	evm.model.FRAGSCAFF_292.109	C1	chr18.1	1	223	23639	6.03	18.16	92.6	0.078	Extracellular	0	SP(Sec/SPI)	1	0
DlCDP49	evm.model.FRAGSCAFF_292.9	C1	chr18.1	2	546	60768.6	6.5	58.29	71.08	-0.744	Chloroplast	0	SP(Sec/SPI)	5	4
DlCDP50	evm.model.FRAGSCAFF_120.204	C1	chr25.1	1	212	21885.2	6.01	24.12	104.01	0.523	Extracellular	0	SP(Sec/SPI)	1	0
DlCDP51	evm.model.FRAGSCAFF_443.166	C1	chr25.1	1	216	22530	8.86	23.75	92.69	0.3	Vacuole	0	SP(Sec/SPI)	2	1
DlCDP52	evm.model.ORIGINAL_549.131	C1	chr25.1	1	222	23167.6	5.57	26.34	93.2	0.228	Extracellular	0	SP(Sec/SPI)	2	1
DlCDP53	evm.model.ORIGINAL_549.87	C1	chr25.1	2	502	55761.7	9.06	55.3	79.28	-0.389	Extracellular	0	SP(Sec/SPI)	4	3
