# Supplementary material for: Identification and characterization of the cupin_1 domain-containing proteins in ma bamboo (Dendrocalamus latiflorus) and their potential role in rhizome sprouting
Source: Front Plant Sci. 2023 Oct 16;14:1260856. doi: 10.3389/fpls.2023.1260856 (PMC10614299; doi:10.3389/fpls.2023.1260856)
Supplement: Supplementary Figure S1 — Protein-protein interaction network for DlCDPs based on their orthologs in A. thaliana. DlCDP proteins were shown in brackets with A. thaliana orthologs. [file DataSheet_1.zip › Table S2.xlsx]

## Sheet: Sheet1
The detailed information of conserved motifs in DlCDPs.
Name	Length	Protein Sequence	Pfam Domain
Motif 1	48	LPGLNTLGVSLARIDYAPGGLNPPHTHPRATEIIFVLEGSLDVGFITT	Cupin 1
Motif 2	26	NKLFAKTLRKGEVFVFPRGLVHFQKN	Cupin 1
Motif 3	57	NGNSPAVAIAAFNSQLPGTQSIAETLFGASPPVPDDVLAKAFQIDGGEVDSIKSKFA	Cupin 1
Motif 4	21	APSLAGDPDPLQDFCVADLKS
Motif 5	113	NNALLTPFWTVNAHTVVYVTAGQGRVQVVDNRGRSVFDGELRQGQLLJVPQNFAVVKKAEREGFEWVSFKTNPNAIDSHJAGKASVLRALPVDVLANSYRTSPEEARLVKSKR	Cupin 1
Motif 6	11	VRLNGFPCKRP
Motif 7	21	VTABDFFFDGLANPGNTNNAV
Motif 8	56	QNGLDETFCAMKFRLNIESPDRADIYNPRAGRITRLNSQBFPILNIVQMSATRTVL	Cupin 1
Motif 9	11	GSVVTAANVEK
Motif 10	41	EDEHZKVYRFRZGDVIALPAGVVTWLYNTGDAPLVLVVVFL	Cupin 1
Motif 11	15	MAKLLATFAVLLALA
Motif 12	57	QHFGZNIFGGFSVELLSEALGVSTDVARRLQSZNDGRGGIIRVENGLELLRPASLPQ
Motif 13	75	KPYNLYDQKPGFANTHGWSYEIDGDEFQPLQDSDIGVYLVNJTAGSMMAPHYNPRATEIAVVLDGEGIVZIVCPH	Cupin 1
Motif 14	41	LRCAGVRVARLSVDPRGLVLPSYSBSAALVYVVQGRGVVGV	Cupin 1
Motif 15	29	GESPAVAISAFSSQNPGLVLVGDALFGAA
