# Supplementary material for: Identification and characterization of the cupin_1 domain-containing proteins in ma bamboo (Dendrocalamus latiflorus) and their potential role in rhizome sprouting
Source: Front Plant Sci. 2023 Oct 16;14:1260856. doi: 10.3389/fpls.2023.1260856 (PMC10614299; doi:10.3389/fpls.2023.1260856)
Supplement: Supplementary Figure S1 — Protein-protein interaction network for DlCDPs based on their orthologs in A. thaliana. DlCDP proteins were shown in brackets with A. thaliana orthologs. [file DataSheet_1.zip › Table S3.xlsx]

## Sheet: Sheet1
Subfamily and duplication type for gene pairs of DlCDPs
Gene1	Gene2	Sub Family	Type of Replication
DlCDP1	DlCDP15	Ⅱ	segmental replication
DlCDP1	DlCDP52	Ⅱ	segmental replication
DlCDP15	DlCDP52	Ⅱ	segmental replication
DlCDP16	DlCDP51	Ⅱ	segmental replication
DlCDP17	DlCDP32	Ⅲ	segmental replication
DlCDP18	DlCDP37	Ⅰ	segmental replication
DlCDP2	DlCDP16	Ⅱ	segmental replication
DlCDP24	DlCDP42	Ⅰ	segmental replication
DlCDP25	DlCDP45	Ⅶ b	segmental replication
DlCDP3	DlCDP34	Ⅱ	segmental replication
DlCDP5	DlCDP22	Ⅲ	segmental replication
DlCDP9	DlCDP27	Ⅱ	segmental replication
DlCDP11	DlCDP12	Ⅱ	tandem replication
DlCDP28	DlCDP29	Ⅰ	tandem replication
DlCDP29	DlCDP30	Ⅰ	tandem replication
DlCDP34	DlCDP35	Ⅱ	tandem replication
DlCDP35	DlCDP36	Ⅱ	tandem replication
