# Supplementary material for: Identification and characterization of the cupin_1 domain-containing proteins in ma bamboo (Dendrocalamus latiflorus) and their potential role in rhizome sprouting
Source: Front Plant Sci. 2023 Oct 16;14:1260856. doi: 10.3389/fpls.2023.1260856 (PMC10614299; doi:10.3389/fpls.2023.1260856)
Supplement: Supplementary Figure S1 — Protein-protein interaction network for DlCDPs based on their orthologs in A. thaliana. DlCDP proteins were shown in brackets with A. thaliana orthologs. [file DataSheet_1.zip › Table S4.xlsx]

## Sheet: Sheet1
Ka/Ks ratios for paralogous gene pairs						Ka/Ks ratios for orthologous gene pairs
Gene1	Gene2	Ka	Ks	Ka/Ks ratio		Gene1	Gene2	Ka	Ks	Ka/Ks ratio
DlCDP1	DlCDP52	0.0338461	0.0525717	0.643808		DlCDP1	PH02Gene08800	0.0393193	0.062406	0.630057
DlCDP1	DlCDP15	0.0330404	0.055581	0.594456		DlCDP1	LOC_Os01g14670	0.0822496	0.131857	0.623779
DlCDP18	DlCDP37	0.062864	0.10803	0.581915		DlCDP1	Misin06G093100	0.0871949	0.319609	0.272817
DlCDP15	DlCDP52	0.0329893	0.0754167	0.437428		DlCDP10	LOC_Os09g39510	0.211603	0.401047	0.527627
DlCDP5	DlCDP22	0.0509728	0.120755	0.422119		DlCDP10	Misin04G133600	0.408824	0.804399	0.508235
DlCDP3	DlCDP34	0.0430414	0.112934	0.381119		DlCDP10	PH02Gene33209	0.423747	0.902389	0.469584
DlCDP9	DlCDP27	0.0416051	0.150339	0.276743		DlCDP10	Misin03G115800	0.353064	0.793405	0.444998
DlCDP34	DlCDP35	0.0186926	0.0678777	0.275386		DlCDP15	LOC_Os01g14670	0.093641	0.125047	0.748849
DlCDP17	DlCDP32	0.0397583	0.165222	0.240636		DlCDP15	PH02Gene08800	0.0414327	0.0822742	0.503593
DlCDP24	DlCDP42	0.0534001	0.223127	0.239327		DlCDP15	Misin06G093100	0.0894493	0.284955	0.313907
DlCDP35	DlCDP36	0.0207986	0.107666	0.193177		DlCDP16	Misin06G116800	0.112918	0.345661	0.326673
DlCDP2	DlCDP16	0.0336899	0.180172	0.186987		DlCDP16	PH02Gene46749	0.0414999	0.143132	0.289942
DlCDP16	DlCDP51	0.0348777	0.190013	0.183554		DlCDP16	PH02Gene38077	0.032955	0.152247	0.216457
DlCDP28	DlCDP29	0.103933	0.780826	0.133107		DlCDP16	LOC_Os01g18170	0.0623121	0.297229	0.209644
DlCDP29	DlCDP30	0.0635461	0.535852	0.118589		DlCDP17	LOC_Os01g50900	0.101388	0.227716	0.445238
DlCDP25	DlCDP45	0.0189066	0.232028	0.0814839		DlCDP17	PH02Gene26141	0.0545695	0.144495	0.377656
DlCDP11	DlCDP12	0	0.0118462	0		DlCDP17	Misin06G245000	0.124399	0.369023	0.337104
						DlCDP18	PH02Gene09100	0.161799	0.180063	0.898569
						DlCDP18	PH02Gene39988	0.0532444	0.0966743	0.550761
						DlCDP19	LOC_Os02g32980	0.050964	0.282121	0.180646
						DlCDP19	PH02Gene26435	0.0277347	0.169688	0.163446
						DlCDP19	Misin08G153500	0.0695479	0.477605	0.145618
						DlCDP19	Misin07G351100	0.0673664	0.487481	0.138193
						DlCDP19	PH02Gene05725	0.0204547	0.211016	0.0969342
						DlCDP2	PH02Gene46749	0.0404497	0.13901	0.290983
						DlCDP2	LOC_Os01g18170	0.0623792	0.278176	0.224244
						DlCDP2	PH02Gene38077	0.0286966	0.129473	0.221642
						DlCDP20	PH02Gene39069	0.0653859	0.237408	0.275415
						DlCDP20	PH02Gene01593	0.0381985	0.142354	0.268335
						DlCDP20	Misin01G456400	0.168443	0.727516	0.231532
						DlCDP20	Misin02G444100	0.153498	0.735841	0.208602
						DlCDP20	LOC_Os03g10110	0.14626	0.734412	0.199152
						DlCDP21	PH02Gene15168	0.23203	0.441161	0.525953
						DlCDP21	Misin02G036900	0.189393	0.428676	0.441809
						DlCDP21	Misin01G052900	0.192946	0.454496	0.424527
						DlCDP21	LOC_Os03g57960	0.146556	0.382367	0.383287
						DlCDP22	PH02Gene15778	0.073565	0.134074	0.54869
						DlCDP22	Misin02G029000	0.171282	0.442426	0.387142
						DlCDP22	PH02Gene48454	0.0645031	0.192422	0.335216
						DlCDP22	LOC_Os03g58980	0.12444	0.390854	0.31838
						DlCDP22	Misin01G042500	0.127283	0.475377	0.267752
						DlCDP23	PH02Gene32805	0.0971707	0.191644	0.507038
						DlCDP24	Misin12G203400	0.200863	0.432362	0.46457
						DlCDP24	PH02Gene01796	0.0568266	0.240899	0.235894
						DlCDP24	LOC_Os04g52720	0.122032	0.745548	0.163681
						DlCDP25	PH02Gene38640	0.083276	0.305208	0.27285
						DlCDP25	Misin17G017000	0.0940618	0.372037	0.252829
						DlCDP25	Misin16G013800	0.0933673	0.392832	0.237677
						DlCDP25	LOC_Os05g02520	0.080076	0.406559	0.19696
						DlCDP25	PH02Gene28442	0.0689318	0.390741	0.176413
						DlCDP25	PH02Gene34419	0.0140958	0.196159	0.0718589
						DlCDP25	PH02Gene07485	0.00729046	0.18504	0.0393994
						DlCDP26	PH02Gene33617	0.0581926	0.258992	0.224689
						DlCDP27	PH02Gene18297	0.0415619	0.158132	0.26283
						DlCDP27	LOC_Os05g19670	0.0697803	0.52023	0.134134
						DlCDP28	PH02Gene23361	0.0487168	0.265875	0.183232
						DlCDP28	LOC_Os08g08990	0.151734	0.866547	0.175102
						DlCDP28	Misin13G046600	0.117674	1.21563	0.0968013
						DlCDP29	LOC_Os08g09000	0.0979633	0.821613	0.119233
						DlCDP3	PH02Gene21048	0.0517811	0.12665	0.408852
						DlCDP3	PH02Gene15913	0.041947	0.130694	0.320957
						DlCDP31	Misin10G120000	0.110603	0.629144	0.1758
						DlCDP31	LOC_Os11g33110	0.0934208	0.557056	0.167705
						DlCDP31	Misin09G141800	0.0992219	0.696375	0.142483
						DlCDP32	LOC_Os01g50900	0.102444	0.224615	0.456088
						DlCDP32	PH02Gene26141	0.0592065	0.159327	0.371604
						DlCDP32	Misin05G261300	0.128065	0.364223	0.351612
						DlCDP32	Misin06G245000	0.123043	0.375286	0.327865
						DlCDP33	LOC_Os01g72300	0.144818	0.306615	0.472311
						DlCDP33	PH02Gene42670	0.0340089	0.115553	0.294315
						DlCDP34	PH02Gene21048	0.038922	0.090973	0.427841
						DlCDP34	PH02Gene15913	0.0453725	0.146889	0.308891
						DlCDP37	PH02Gene09100	0.0831646	0.146168	0.568967
						DlCDP37	PH02Gene39988	0.0329554	0.136042	0.242245
						DlCDP38	PH02Gene38130	0.0422201	0.0690142	0.61176
						DlCDP38	PH02Gene09135	0.0419986	0.102715	0.408884
						DlCDP38	Misin08G052600	0.145808	0.477924	0.305087
						DlCDP38	Misin07G052000	0.119745	0.426488	0.280769
						DlCDP39	LOC_Os03g08150	0.0687299	0.211925	0.324312
						DlCDP39	Misin01G462000	0.125032	0.417345	0.299589
						DlCDP39	Misin02G455700	0.138772	0.484632	0.286345
						DlCDP4	PH02Gene33165	0.0375962	0.28068	0.133947
						DlCDP4	LOC_Os02g29000	0.105545	0.788979	0.133775
						DlCDP4	PH02Gene36393	0.0726132	0.713054	0.101834
						DlCDP4	Misin08G138000	0.118796	1.31278	0.090492
						DlCDP40	LOC_Os03g21790	0.154412	0.303111	0.509423
						DlCDP40	Misin01G362100	0.266366	0.561314	0.47454
						DlCDP40	Misin02G345400	0.157512	0.452714	0.347929
						DlCDP40	PH02Gene12418	0.0414216	0.151027	0.274265
						DlCDP42	Misin12G203400	0.239554	0.50841	0.471183
						DlCDP42	PH02Gene01796	0.0821272	0.188827	0.434934
						DlCDP42	LOC_Os04g52720	0.12736	0.701457	0.181565
						DlCDP45	PH02Gene38640	0.0919613	0.281775	0.326365
						DlCDP45	LOC_Os01g74480	0.118715	0.528831	0.224486
						DlCDP45	PH02Gene28442	0.0777458	0.352689	0.220437
						DlCDP45	Misin17G017000	0.0953771	0.442477	0.215553
						DlCDP45	Misin16G013800	0.0953985	0.489398	0.19493
						DlCDP45	LOC_Os05g02520	0.0758403	0.389475	0.194724
						DlCDP45	PH02Gene07485	0.0161237	0.123331	0.130736
						DlCDP45	PH02Gene34419	0.0228275	0.17871	0.127735
						DlCDP46	Misin16G012700	0.261666	1.0561	0.247767
						DlCDP48	LOC_Os03g48750	0.12204	0.343508	0.355277
						DlCDP48	Misin01G119400	0.0971532	0.312495	0.310895
						DlCDP48	Misin02G107500	0.0948859	0.338989	0.279909
						DlCDP48	PH02Gene24518	0.0230001	0.131249	0.175241
						DlCDP49	PH02Gene28357	0.05894	0.103519	0.569367
						DlCDP49	LOC_Os03g46100	0.190366	0.345591	0.550841
						DlCDP49	Misin02G120500	0.178151	0.414234	0.430074
						DlCDP5	PH02Gene15778	0.0721482	0.0834615	0.864449
						DlCDP5	PH02Gene48454	0.0697688	0.137172	0.508623
						DlCDP5	LOC_Os03g58980	0.116518	0.331191	0.351817
						DlCDP5	Misin02G029000	0.148643	0.427992	0.347304
						DlCDP5	Misin01G042500	0.121451	0.408777	0.297108
						DlCDP50	LOC_Os08g35750	0.323653	0.340478	0.950584
						DlCDP50	Misin07G289400	0.238031	0.339418	0.701294
						DlCDP50	PH02Gene19020	0.0952645	0.15332	0.621345
						DlCDP50	PH02Gene15303	0.0766067	0.143817	0.532666
						DlCDP51	Misin06G116800	0.102265	0.346745	0.29493
						DlCDP51	PH02Gene46749	0.0264484	0.155845	0.16971
						DlCDP52	LOC_Os01g14670	0.102715	0.158826	0.646717
						DlCDP52	PH02Gene08800	0.0245546	0.0692679	0.354488
						DlCDP52	Misin06G093100	0.0779923	0.339618	0.229647
						DlCDP53	PH02Gene37905	0.0459949	0.0986987	0.466013
						DlCDP53	LOC_Os02g25640	0.138287	1.18644	0.116556
						DlCDP6	PH02Gene32806	0.0800026	0.156422	0.511453
						DlCDP7	Misin16G084300	0.129181	0.342607	0.377053
						DlCDP8	Misin16G084300	0.123683	0.392254	0.315313
						DlCDP8	Misin17G087400	0.1117	0.363949	0.306912
						DlCDP8	PH02Gene08210	0.0357791	0.186318	0.192032
						DlCDP9	LOC_Os05g19670	0.0776974	0.575413	0.135029
