# Supplementary material for: Identification and characterization of the cupin_1 domain-containing proteins in ma bamboo (Dendrocalamus latiflorus) and their potential role in rhizome sprouting
Source: Front Plant Sci. 2023 Oct 16;14:1260856. doi: 10.3389/fpls.2023.1260856 (PMC10614299; doi:10.3389/fpls.2023.1260856)
Supplement: Supplementary Figure S1 — Protein-protein interaction network for DlCDPs based on their orthologs in A. thaliana. DlCDP proteins were shown in brackets with A. thaliana orthologs. [file DataSheet_1.zip › Table S5.xlsx]

## Sheet: Sheet1
RT-qPCR primers in D. latiflorus
Gene name	Forward primer sequences (5'-3')	Reverse primer sequences (5'-3')
GAPDH	CCAGACGGTTCATGCTAGTT	AACCAGTAAACTCAGGTCCATC
DlCDP1	GCTCTTCACCAAGACCATCTAC	TTGTCGGCGTTGTTCTTCT
DlCDP2	GCTCTTCACCAAGACCATCA	TATTGAACCCGGCGATGAC
DlCDP9	TCAGCCGTGAAGGTGAATG	TAGAGAGCCGTATGTGTTGTTG
DlCDP15	AGGTCGTCTTCGTCCTCTAC	TTGTCGGCGTTGTTCTTCT
DlCDP19	CGCCAAGGTGCTCAAGAA	CTGTTGAAGCTGCCGTACA
DlCDP27	TCATGGCAGTGGTCTTTCTC	CACCTTCACGGCTGAAGTAA
DlCDP45	GGTTCTCCATCATCACCACTC	GTGTTAAACGACGCCTCCA
DlCDP52	GTCATCTCCGCCTTCAACA	CCTCGTCGCTGATCTGAAAT
