# Supplementary material for: Identification and characterization of the cupin_1 domain-containing proteins in ma bamboo (Dendrocalamus latiflorus) and their potential role in rhizome sprouting
Source: Front Plant Sci. 2023 Oct 16;14:1260856. doi: 10.3389/fpls.2023.1260856 (PMC10614299; doi:10.3389/fpls.2023.1260856)
Supplement: Supplementary Figure S1 — Protein-protein interaction network for DlCDPs based on their orthologs in A. thaliana. DlCDP proteins were shown in brackets with A. thaliana orthologs. [file DataSheet_1.zip › Table S6.xlsx]

## Sheet: Sheet1
List of transcription factors co-expressed with DlCDP genes.
No.	DlCDPs name	Target gene id	PCC	TFs
1	DlCDP27	evm.model.FRAGSCAFF_349.92	0.850857	MYB
2	DlCDP2	evm.model.FRAGSCAFF_259.111	0.852382	MYB
3	DlCDP19	evm.model.FRAGSCAFF_51.482	0.85247	MYB
4	DlCDP52	evm.model.FRAGSCAFF_190.1348	0.85393	MYB
5	DlCDP1	evm.model.FRAGSCAFF_190.1348	0.858738	MYB
6	DlCDP15	evm.model.FRAGSCAFF_133.213	0.862696	MYB
7	DlCDP19	evm.model.ORIGINAL_563.155	0.852898	NAC
8	DlCDP1	evm.model.FRAGSCAFF_40.25	0.854739	NAC
9	DlCDP2	evm.model.ORIGINAL_563.155	0.855388	NAC
10	DlCDP52	evm.model.FRAGSCAFF_40.25	0.858183	NAC
11	DlCDP49	evm.model.FRAGSCAFF_20.48	0.858712	NAC
12	DlCDP15	evm.model.FRAGSCAFF_230.154_evm.model.FRAGSCAFF_230.155	0.860855	NAC
13	DlCDP52	evm.model.FRAGSCAFF_182.64	0.851188	bHLH
14	DlCDP2	evm.model.FRAGSCAFF_67.273	0.851704	bHLH
15	DlCDP15	evm.model.FRAGSCAFF_186.204	0.855182	bHLH
16	DlCDP1	evm.model.FRAGSCAFF_182.64	0.855223	bHLH
17	DlCDP19	evm.model.FRAGSCAFF_366.4	0.856943	bHLH
18	DlCDP49	evm.model.FRAGSCAFF_102.70	0.859059	bHLH
19	DlCDP15	evm.model.FRAGSCAFF_51.260	0.850026	ERF
20	DlCDP2	evm.model.FRAGSCAFF_51.260	0.852529	ERF
21	DlCDP19	evm.model.FRAGSCAFF_230.464	0.853384	ERF
22	DlCDP49	evm.model.FRAGSCAFF_411.242	0.859296	ERF
23	DlCDP52	evm.model.FRAGSCAFF_171.245	0.867908	ERF
24	DlCDP1	evm.model.ORIGINAL_4120.307	0.868966	ERF
25	DlCDP1	evm.model.FRAGSCAFF_390.451	0.850193	WRKY
26	DlCDP52	evm.model.FRAGSCAFF_390.451	0.850368	WRKY
27	DlCDP49	evm.model.FRAGSCAFF_390.451	0.85224	WRKY
28	DlCDP19	evm.model.FRAGSCAFF_146.110	0.852838	WRKY
29	DlCDP15	evm.model.FRAGSCAFF_390.451	0.854026	WRKY
30	DlCDP2	evm.model.ORIGINAL_4742.16	0.85443	WRKY
31	DlCDP27	evm.model.ORIGINAL_5780.302	0.935887	WRKY
32	DlCDP1	evm.model.ORIGINAL_2067.70	0.852458	TCP
33	DlCDP52	evm.model.ORIGINAL_2067.70	0.854453	TCP
34	DlCDP2	evm.model.ORIGINAL_2067.70	0.855494	TCP
35	DlCDP19	evm.model.FRAGSCAFF_149.495	0.862028	TCP
36	DlCDP15	evm.model.FRAGSCAFF_43.109	0.879875	TCP
37	DlCDP19	evm.model.FRAGSCAFF_425.181	0.852374	bZIP
38	DlCDP2	evm.model.ORIGINAL_6347.141	0.854635	bZIP
39	DlCDP49	evm.model.FRAGSCAFF_121.488	0.857941	bZIP
40	DlCDP52	evm.model.FRAGSCAFF_158.320	0.871875	bZIP
41	DlCDP15	evm.model.FRAGSCAFF_219.223	0.875785	bZIP
42	DlCDP1	evm.model.FRAGSCAFF_158.320	0.876051	bZIP
43	DlCDP19	evm.model.FRAGSCAFF_400.33	0.862709	TALE
44	DlCDP2	evm.model.FRAGSCAFF_223.1270	0.870262	TALE
45	DlCDP52	evm.model.FRAGSCAFF_223.1270	0.880582	TALE
46	DlCDP1	evm.model.FRAGSCAFF_223.1270	0.882833	TALE
47	DlCDP15	evm.model.FRAGSCAFF_223.1270	0.884284	TALE
48	DlCDP19	evm.model.FRAGSCAFF_44.3	0.851079	G2-like
49	DlCDP2	evm.model.ORIGINAL_2449.41	0.853448	G2-like
50	DlCDP1	evm.model.FRAGSCAFF_387.1873	0.854807	G2-like
51	DlCDP15	evm.model.FRAGSCAFF_132.45	0.855107	G2-like
52	DlCDP52	evm.model.FRAGSCAFF_387.1873	0.857435	G2-like
53	DlCDP2	evm.model.FRAGSCAFF_232.161	0.851788	HD-ZIP
54	DlCDP52	evm.model.FRAGSCAFF_259.779	0.852705	HD-ZIP
55	DlCDP1	evm.model.FRAGSCAFF_259.779	0.855495	HD-ZIP
56	DlCDP15	evm.model.FRAGSCAFF_259.779	0.858069	HD-ZIP
57	DlCDP19	evm.model.FRAGSCAFF_371.430	0.866735	HD-ZIP
58	DlCDP40	evm.model.ORIGINAL_3829.37	0.852863	C2H2
59	DlCDP19	evm.model.ORIGINAL_2592.117	0.857501	C2H2
60	DlCDP49	evm.model.FRAGSCAFF_284.228	0.862286	C2H2
61	DlCDP15	evm.model.ORIGINAL_2563.6	0.86676	C2H2
62	DlCDP1	evm.model.ORIGINAL_2563.6	0.873831	C2H2
63	DlCDP52	evm.model.FRAGSCAFF_330.144	0.874318	C2H2
64	DlCDP2	evm.model.ORIGINAL_2563.6	0.883764	C2H2
65	DlCDP15	evm.model.ORIGINAL_2314.169	0.851636	Trihelix
66	DlCDP2	evm.model.ORIGINAL_2592.86	0.86123	Trihelix
67	DlCDP49	evm.model.FRAGSCAFF_43.61	0.863255	Trihelix
68	DlCDP1	evm.model.FRAGSCAFF_250.1021	0.866781	Trihelix
69	DlCDP52	evm.model.FRAGSCAFF_250.1021	0.869846	Trihelix
70	DlCDP19	evm.model.FRAGSCAFF_159.52	0.928409	Trihelix
71	DlCDP15	evm.model.FRAGSCAFF_67.185	0.85527	MYB_related
72	DlCDP19	evm.model.ORIGINAL_4760.9	0.86184	MYB_related
73	DlCDP1	evm.model.FRAGSCAFF_67.185	0.865507	MYB_related
74	DlCDP52	evm.model.FRAGSCAFF_67.185	0.871374	MYB_related
75	DlCDP2	evm.model.ORIGINAL_6724.44	0.879203	MYB_related
76	DlCDP49	evm.model.ORIGINAL_2703.132	0.919379	MYB_related
77	DlCDP19	evm.model.FRAGSCAFF_149.384	0.850799	Dof
78	DlCDP19	evm.model.ORIGINAL_3976.85	0.871072	GATA
79	DlCDP2	evm.model.FRAGSCAFF_387.1130	0.871554	Dof
80	DlCDP52	evm.model.FRAGSCAFF_387.1130	0.891779	Dof
81	DlCDP15	evm.model.FRAGSCAFF_196.515	0.89318	Dof
82	DlCDP1	evm.model.FRAGSCAFF_387.1130	0.895675	Dof
83	DlCDP2	evm.model.FRAGSCAFF_373.44	0.909562	GATA
84	DlCDP15	evm.model.FRAGSCAFF_373.44	0.916033	GATA
85	DlCDP52	evm.model.FRAGSCAFF_373.44	0.916188	GATA
86	DlCDP1	evm.model.FRAGSCAFF_373.44	0.916759	GATA
87	DlCDP15	evm.model.FRAGSCAFF_52.88	0.894087	CO-like
88	DlCDP19	evm.model.ORIGINAL_3006.43	0.895711	CO-like
89	DlCDP1	evm.model.FRAGSCAFF_52.88	0.899084	CO-like
90	DlCDP2	evm.model.FRAGSCAFF_52.88	0.899588	CO-like
91	DlCDP52	evm.model.FRAGSCAFF_52.88	0.900755	CO-like
92	DlCDP1	evm.model.FRAGSCAFF_223.570	0.856338	B3
93	DlCDP52	evm.model.FRAGSCAFF_223.570	0.857096	B3
94	DlCDP2	evm.model.FRAGSCAFF_133.274	0.866791	B3
95	DlCDP15	evm.model.ORIGINAL_4465.14	0.869894	B3
96	DlCDP19	evm.model.ORIGINAL_2335.43	0.875319	B3
97	DlCDP49	evm.model.FRAGSCAFF_76.126	0.879924	B3
98	DlCDP2	evm.model.ORIGINAL_2167.46	0.852467	AP2
99	DlCDP15	evm.model.ORIGINAL_2167.46	0.856121	AP2
100	DlCDP19	evm.model.FRAGSCAFF_425.115	0.883555	AP2
101	DlCDP52	evm.model.ORIGINAL_6706.82	0.888218	AP2
102	DlCDP49	evm.model.ORIGINAL_6706.82	0.888575	AP2
103	DlCDP1	evm.model.ORIGINAL_6706.82	0.891977	AP2
104	DlCDP19	evm.model.FRAGSCAFF_371.487	0.865025	DBB
105	DlCDP2	evm.model.FRAGSCAFF_245.420	0.866278	DBB
106	DlCDP52	evm.model.FRAGSCAFF_245.420	0.87216	DBB
107	DlCDP1	evm.model.FRAGSCAFF_245.420	0.873172	DBB
108	DlCDP15	evm.model.FRAGSCAFF_245.420	0.881446	DBB
109	DlCDP2	evm.model.ORIGINAL_4749.171	-0.949622	C3H
110	DlCDP52	evm.model.ORIGINAL_4749.171	-0.947059	C3H
111	DlCDP1	evm.model.ORIGINAL_4749.171	-0.944418	C3H
112	DlCDP15	evm.model.ORIGINAL_4749.171	-0.94292	C3H
113	DlCDP19	evm.model.ORIGINAL_4848.44	-0.907603	C3H
114	DlCDP19	evm.model.FRAGSCAFF_186.49	0.857678	MIKC_MADS
115	DlCDP15	evm.model.FRAGSCAFF_194.243	0.859626	MIKC_MADS
116	DlCDP1	evm.model.FRAGSCAFF_455.252	0.871635	MIKC_MADS
117	DlCDP52	evm.model.FRAGSCAFF_455.252	0.872645	MIKC_MADS
118	DlCDP2	evm.model.FRAGSCAFF_455.252	0.882947	MIKC_MADS
119	DlCDP19	evm.model.ORIGINAL_3448.221	0.851188	LBD
120	DlCDP15	evm.model.FRAGSCAFF_132.29	0.870668	LBD
121	DlCDP2	evm.model.FRAGSCAFF_132.29	0.872206	LBD
122	DlCDP1	evm.model.FRAGSCAFF_132.29	0.872658	LBD
123	DlCDP52	evm.model.FRAGSCAFF_132.29	0.87514	LBD
124	DlCDP19	evm.model.ORIGINAL_2308.137	0.89866	FAR1
125	DlCDP15	evm.model.FRAGSCAFF_186.84	0.911316	FAR1
126	DlCDP2	evm.model.FRAGSCAFF_186.84	0.912496	FAR1
127	DlCDP1	evm.model.FRAGSCAFF_186.84	0.91283	FAR1
128	DlCDP52	evm.model.FRAGSCAFF_186.84	0.915575	FAR1
129	DlCDP19	evm.model.ORIGINAL_951.75	0.850022	NF-YB
130	DlCDP2	evm.model.FRAGSCAFF_50.428	0.851421	NF-YB
131	DlCDP52	evm.model.FRAGSCAFF_50.428	0.851624	NF-YB
132	DlCDP1	evm.model.FRAGSCAFF_50.428	0.853377	NF-YB
133	DlCDP15	evm.model.ORIGINAL_951.75	0.86	NF-YB
134	DlCDP19	evm.model.ORIGINAL_6592.12	0.87759	YABBY
135	DlCDP15	evm.model.ORIGINAL_6592.12	0.903905	YABBY
136	DlCDP2	evm.model.ORIGINAL_6592.12	0.906527	YABBY
137	DlCDP1	evm.model.ORIGINAL_6592.12	0.906551	YABBY
138	DlCDP27	evm.model.ORIGINAL_4560.17	0.909244	YABBY
139	DlCDP52	evm.model.ORIGINAL_6592.12	0.90985	YABBY
140	DlCDP15	evm.model.FRAGSCAFF_120.102	0.855374	ZF-HD
141	DlCDP19	evm.model.FRAGSCAFF_158.554	0.86034	ZF-HD
142	DlCDP1	evm.model.FRAGSCAFF_120.102	0.868309	ZF-HD
143	DlCDP52	evm.model.FRAGSCAFF_120.102	0.873117	ZF-HD
144	DlCDP2	evm.model.FRAGSCAFF_120.102	0.886323	ZF-HD
145	DlCDP52	evm.model.ORIGINAL_6123.22	0.861157	HSF
146	DlCDP1	evm.model.ORIGINAL_6123.22	0.861357	HSF
147	DlCDP15	evm.model.ORIGINAL_6123.22	0.865375	HSF
148	DlCDP2	evm.model.ORIGINAL_6123.22	0.872719	HSF
149	DlCDP49	evm.model.ORIGINAL_6123.11	0.880805	HSF
150	DlCDP19	evm.model.ORIGINAL_6123.22	0.888224	HSF
151	DlCDP49	evm.model.FRAGSCAFF_292.262	0.86182	GRAS
152	DlCDP1	evm.model.FRAGSCAFF_236.344	0.890414	GRAS
153	DlCDP52	evm.model.FRAGSCAFF_236.344	0.892822	GRAS
154	DlCDP15	evm.model.FRAGSCAFF_236.344	0.894879	GRAS
155	DlCDP2	evm.model.FRAGSCAFF_236.344	0.897241	GRAS
156	DlCDP19	evm.model.FRAGSCAFF_387.1144	0.898465	GRAS
157	DlCDP2	evm.model.ORIGINAL_5766.227	0.85021	SBP
158	DlCDP15	evm.model.ORIGINAL_5766.227	0.856875	SBP
159	DlCDP52	evm.model.ORIGINAL_5766.227	0.858548	SBP
160	DlCDP1	evm.model.ORIGINAL_5766.227	0.860158	SBP
161	DlCDP19	evm.model.ORIGINAL_2592.250	0.868891	SBP
162	DlCDP49	evm.model.ORIGINAL_5766.227	0.875009	SBP
163	DlCDP2	evm.model.FRAGSCAFF_121.488	-0.919308	bZIP
164	DlCDP52	evm.model.FRAGSCAFF_121.488	-0.918381	bZIP
165	DlCDP1	evm.model.FRAGSCAFF_121.488	-0.917655	bZIP
166	DlCDP15	evm.model.FRAGSCAFF_121.488	-0.914359	bZIP
167	DlCDP19	evm.model.FRAGSCAFF_129.1583	-0.90363	bZIP
168	DlCDP2	evm.model.FRAGSCAFF_102.70	-0.921356	bHLH
169	DlCDP52	evm.model.FRAGSCAFF_102.70	-0.916219	bHLH
170	DlCDP15	evm.model.FRAGSCAFF_102.70	-0.914365	bHLH
171	DlCDP1	evm.model.FRAGSCAFF_102.70	-0.912862	bHLH
172	DlCDP19	evm.model.ORIGINAL_2563.439	-0.889864	bHLH
173	DlCDP1	evm.model.FRAGSCAFF_154.253	0.853614	NF-YC
174	DlCDP15	evm.model.FRAGSCAFF_154.253	0.854267	NF-YC
175	DlCDP2	evm.model.FRAGSCAFF_154.253	0.855344	NF-YC
176	DlCDP19	evm.model.FRAGSCAFF_171.77	0.856991	NF-YC
177	DlCDP52	evm.model.FRAGSCAFF_154.253	0.857973	NF-YC
178	DlCDP2	evm.model.FRAGSCAFF_20.48	-0.936377	NAC
179	DlCDP52	evm.model.FRAGSCAFF_20.48	-0.934284	NAC
180	DlCDP1	evm.model.FRAGSCAFF_20.48	-0.932177	NAC
181	DlCDP15	evm.model.FRAGSCAFF_20.48	-0.931535	NAC
182	DlCDP19	evm.model.ORIGINAL_5305.29	-0.892083	NAC
183	DlCDP49	evm.model.ORIGINAL_4749.171	0.903387	C3H
184	DlCDP19	evm.model.ORIGINAL_746.92	0.930178	C3H
185	DlCDP15	evm.model.FRAGSCAFF_223.117	0.95398	C3H
186	DlCDP1	evm.model.FRAGSCAFF_223.117	0.959829	C3H
187	DlCDP52	evm.model.FRAGSCAFF_223.117	0.962972	C3H
188	DlCDP2	evm.model.FRAGSCAFF_223.117	0.968027	C3H
189	DlCDP15	evm.model.FRAGSCAFF_230.994	-0.875542	FAR1
190	DlCDP2	evm.model.ORIGINAL_5780.53	-0.875424	FAR1
191	DlCDP52	evm.model.FRAGSCAFF_230.994	-0.874139	FAR1
192	DlCDP1	evm.model.FRAGSCAFF_230.994	-0.870423	FAR1
193	DlCDP2	evm.model.FRAGSCAFF_1.28	-0.954795	G2-like
194	DlCDP52	evm.model.FRAGSCAFF_1.28	-0.951194	G2-like
195	DlCDP1	evm.model.FRAGSCAFF_1.28	-0.949311	G2-like
196	DlCDP15	evm.model.FRAGSCAFF_1.28	-0.947967	G2-like
197	DlCDP19	evm.model.FRAGSCAFF_1.28	-0.900772	G2-like
198	DlCDP52	evm.model.FRAGSCAFF_76.126	-0.927675	B3
199	DlCDP1	evm.model.FRAGSCAFF_76.126	-0.926723	B3
200	DlCDP2	evm.model.FRAGSCAFF_76.126	-0.924023	B3
201	DlCDP15	evm.model.FRAGSCAFF_76.126	-0.92168	B3
202	DlCDP19	evm.model.FRAGSCAFF_125.168	-0.892243	B3
203	DlCDP19	evm.model.FRAGSCAFF_341.158	-0.898743	MIKC_MADS
204	DlCDP2	evm.model.FRAGSCAFF_320.519	-0.897508	MIKC_MADS
205	DlCDP52	evm.model.FRAGSCAFF_320.519	-0.895103	MIKC_MADS
206	DlCDP15	evm.model.FRAGSCAFF_320.519	-0.894245	MIKC_MADS
207	DlCDP1	evm.model.FRAGSCAFF_320.519	-0.893329	MIKC_MADS
208	DlCDP19	evm.model.FRAGSCAFF_230.192	0.855105	Nin-like
209	DlCDP15	evm.model.FRAGSCAFF_371.742	0.860415	Nin-like
210	DlCDP1	evm.model.FRAGSCAFF_371.742	0.86915	Nin-like
211	DlCDP52	evm.model.FRAGSCAFF_371.742	0.869827	Nin-like
212	DlCDP2	evm.model.FRAGSCAFF_371.742	0.869837	Nin-like
213	DlCDP49	evm.model.FRAGSCAFF_196.362	0.874023	Nin-like
214	DlCDP19	evm.model.FRAGSCAFF_421.166	0.874794	LSD
215	DlCDP15	evm.model.FRAGSCAFF_421.166	0.883993	LSD
216	DlCDP1	evm.model.FRAGSCAFF_421.166	0.886531	LSD
217	DlCDP52	evm.model.FRAGSCAFF_421.166	0.888271	LSD
218	DlCDP2	evm.model.FRAGSCAFF_301.506	0.89477	NF-YA
219	DlCDP15	evm.model.FRAGSCAFF_301.506	0.896381	NF-YA
220	DlCDP2	evm.model.FRAGSCAFF_421.166	0.899581	LSD
221	DlCDP1	evm.model.FRAGSCAFF_301.506	0.900552	NF-YA
222	DlCDP52	evm.model.FRAGSCAFF_301.506	0.900695	NF-YA
223	DlCDP49	evm.model.FRAGSCAFF_301.506	0.909238	NF-YA
224	DlCDP19	evm.model.ORIGINAL_4560.29	0.909429	NF-YA
225	DlCDP2	evm.model.FRAGSCAFF_284.228	-0.920432	C2H2
226	DlCDP2	evm.model.FRAGSCAFF_251.174	-0.91582	MYB
227	DlCDP52	evm.model.FRAGSCAFF_124.107	-0.914497	MYB
228	DlCDP15	evm.model.FRAGSCAFF_124.107	-0.91377	MYB
229	DlCDP1	evm.model.FRAGSCAFF_124.107	-0.912643	MYB
230	DlCDP52	evm.model.FRAGSCAFF_284.228	-0.912109	C2H2
231	DlCDP15	evm.model.FRAGSCAFF_284.228	-0.909814	C2H2
232	DlCDP1	evm.model.FRAGSCAFF_284.228	-0.908829	C2H2
233	DlCDP19	evm.model.FRAGSCAFF_284.228	-0.896904	C2H2
234	DlCDP19	evm.model.FRAGSCAFF_251.174	-0.887541	MYB
235	DlCDP15	evm.model.FRAGSCAFF_113.52	0.884745	M-type_MADS
236	DlCDP2	evm.model.ORIGINAL_1998.151	0.896894	M-type_MADS
237	DlCDP1	evm.model.FRAGSCAFF_113.52	0.897397	M-type_MADS
238	DlCDP52	evm.model.FRAGSCAFF_113.52	0.900311	M-type_MADS
239	DlCDP19	evm.model.ORIGINAL_2314.11	0.907207	M-type_MADS
240	DlCDP15	evm.model.ORIGINAL_2703.132	-0.885074	MYB_related
241	DlCDP2	evm.model.ORIGINAL_2703.132	-0.883555	MYB_related
242	DlCDP52	evm.model.ORIGINAL_2703.132	-0.880061	MYB_related
243	DlCDP1	evm.model.ORIGINAL_2703.132	-0.877903	MYB_related
244	DlCDP19	evm.model.ORIGINAL_2703.132	-0.865127	MYB_related
245	DlCDP19	evm.model.FRAGSCAFF_366.223	-0.915526	E2F/DP
246	DlCDP2	evm.model.FRAGSCAFF_366.223	-0.905553	E2F/DP
247	DlCDP52	evm.model.FRAGSCAFF_366.223	-0.897038	E2F/DP
248	DlCDP1	evm.model.FRAGSCAFF_366.223	-0.896204	E2F/DP
249	DlCDP15	evm.model.FRAGSCAFF_366.223	-0.892022	E2F/DP
250	DlCDP15	evm.model.FRAGSCAFF_146.233	-0.865703	GRAS
251	DlCDP2	evm.model.FRAGSCAFF_146.233	-0.865318	GRAS
252	DlCDP52	evm.model.FRAGSCAFF_146.233	-0.859808	GRAS
253	DlCDP1	evm.model.FRAGSCAFF_292.262	-0.859594	GRAS
254	DlCDP19	evm.model.FRAGSCAFF_284.456	0.883275	ARF
255	DlCDP1	evm.model.FRAGSCAFF_259.505	0.887524	ARF
256	DlCDP52	evm.model.FRAGSCAFF_259.505	0.888473	ARF
257	DlCDP49	evm.model.FRAGSCAFF_265.374	0.890802	ARF
258	DlCDP15	evm.model.FRAGSCAFF_259.505	0.891249	ARF
259	DlCDP2	evm.model.FRAGSCAFF_259.505	0.892878	ARF
260	DlCDP2	evm.model.FRAGSCAFF_236.1176	-0.877671	BBR-BPC
261	DlCDP15	evm.model.FRAGSCAFF_259.835	-0.869691	BBR-BPC
262	DlCDP52	evm.model.FRAGSCAFF_236.1176	-0.863933	BBR-BPC
263	DlCDP1	evm.model.FRAGSCAFF_259.835	-0.863002	BBR-BPC
264	DlCDP49	evm.model.ORIGINAL_1999.58	0.904183	EIL
265	DlCDP19	evm.model.ORIGINAL_1999.58	0.912392	EIL
266	DlCDP15	evm.model.ORIGINAL_1999.58	0.981117	EIL
267	DlCDP52	evm.model.ORIGINAL_1999.58	0.983519	EIL
268	DlCDP2	evm.model.ORIGINAL_1999.58	0.983936	EIL
269	DlCDP1	evm.model.ORIGINAL_1999.58	0.984447	EIL
270	DlCDP52	evm.model.FRAGSCAFF_426.116	-0.899338	GATA
271	DlCDP1	evm.model.FRAGSCAFF_426.116	-0.898366	GATA
272	DlCDP2	evm.model.FRAGSCAFF_426.116	-0.896971	GATA
273	DlCDP15	evm.model.FRAGSCAFF_426.116	-0.894821	GATA
274	DlCDP19	evm.model.FRAGSCAFF_102.17	-0.856642	GATA
275	DlCDP2	evm.model.FRAGSCAFF_191.381	0.940577	HB-other
276	DlCDP52	evm.model.FRAGSCAFF_191.381	0.940992	HB-other
277	DlCDP1	evm.model.FRAGSCAFF_191.381	0.941131	HB-other
278	DlCDP15	evm.model.FRAGSCAFF_191.381	0.945956	HB-other
279	DlCDP19	evm.model.ORIGINAL_6145.59	0.948225	HB-other
280	DlCDP1	evm.model.FRAGSCAFF_50.427	-0.930025	NF-YB
281	DlCDP52	evm.model.FRAGSCAFF_50.427	-0.929511	NF-YB
282	DlCDP15	evm.model.FRAGSCAFF_50.427	-0.928851	NF-YB
283	DlCDP2	evm.model.FRAGSCAFF_50.427	-0.928836	NF-YB
284	DlCDP19	evm.model.FRAGSCAFF_50.427	-0.908506	NF-YB
285	DlCDP1	evm.model.FRAGSCAFF_426.295	0.85377	RAV
286	DlCDP15	evm.model.FRAGSCAFF_426.295	0.856215	RAV
287	DlCDP52	evm.model.FRAGSCAFF_426.295	0.857182	RAV
288	DlCDP2	evm.model.FRAGSCAFF_426.295	0.864073	RAV
289	DlCDP2	evm.model.FRAGSCAFF_310.61	0.895946	E2F/DP
290	DlCDP1	evm.model.FRAGSCAFF_310.61	0.898088	E2F/DP
291	DlCDP52	evm.model.FRAGSCAFF_310.61	0.899396	E2F/DP
292	DlCDP15	evm.model.FRAGSCAFF_310.61	0.900572	E2F/DP
293	DlCDP19	evm.model.FRAGSCAFF_426.295	0.921081	RAV
294	DlCDP19	evm.model.FRAGSCAFF_119.192	0.941491	E2F/DP
295	DlCDP2	evm.model.FRAGSCAFF_411.242	-0.894456	ERF
296	DlCDP1	evm.model.FRAGSCAFF_411.242	-0.884114	ERF
297	DlCDP52	evm.model.FRAGSCAFF_411.242	-0.883221	ERF
298	DlCDP15	evm.model.FRAGSCAFF_411.242	-0.880775	ERF
299	DlCDP2	evm.model.FRAGSCAFF_203.142	-0.875845	TALE
300	DlCDP19	evm.model.FRAGSCAFF_411.242	-0.875548	ERF
301	DlCDP15	evm.model.FRAGSCAFF_203.142	-0.875105	TALE
302	DlCDP52	evm.model.FRAGSCAFF_203.142	-0.875031	TALE
303	DlCDP1	evm.model.FRAGSCAFF_203.142	-0.873743	TALE
304	DlCDP1	evm.model.ORIGINAL_1907.10	0.851022	GeBP
305	DlCDP52	evm.model.ORIGINAL_1907.10	0.85567	GeBP
306	DlCDP2	evm.model.ORIGINAL_1907.10	0.878309	GeBP
307	DlCDP19	evm.model.FRAGSCAFF_62.16	0.927416	GeBP
308	DlCDP15	evm.model.FRAGSCAFF_62.16	0.952067	GeBP
309	DlCDP2	evm.model.ORIGINAL_6123.11	-0.941469	HSF
310	DlCDP19	evm.model.ORIGINAL_6123.11	-0.939969	HSF
311	DlCDP52	evm.model.ORIGINAL_6123.11	-0.936219	HSF
312	DlCDP1	evm.model.ORIGINAL_6123.11	-0.934533	HSF
313	DlCDP15	evm.model.ORIGINAL_6123.11	-0.934399	HSF
314	DlCDP15	evm.model.ORIGINAL_4683.97	-0.904404	CPP
315	DlCDP1	evm.model.ORIGINAL_4683.97	-0.90375	CPP
316	DlCDP52	evm.model.ORIGINAL_4683.97	-0.903167	CPP
317	DlCDP2	evm.model.ORIGINAL_4683.97	-0.898515	CPP
318	DlCDP19	evm.model.ORIGINAL_4683.97	-0.881131	CPP
319	DlCDP27	evm.model.FRAGSCAFF_173.313	-0.863504	CPP
320	DlCDP49	evm.model.FRAGSCAFF_134.215	0.857262	CAMTA
321	DlCDP19	evm.model.ORIGINAL_2788.177	0.859491	WOX
322	DlCDP19	evm.model.FRAGSCAFF_230.567_evm.model.FRAGSCAFF_230.568	0.896946	CAMTA
323	DlCDP15	evm.model.ORIGINAL_2788.177	0.931061	WOX
324	DlCDP52	evm.model.FRAGSCAFF_230.567_evm.model.FRAGSCAFF_230.568	0.936913	CAMTA
325	DlCDP1	evm.model.FRAGSCAFF_230.567_evm.model.FRAGSCAFF_230.568	0.938394	CAMTA
326	DlCDP15	evm.model.FRAGSCAFF_230.567_evm.model.FRAGSCAFF_230.568	0.940383	CAMTA
327	DlCDP1	evm.model.ORIGINAL_2788.177	0.940684	WOX
328	DlCDP2	evm.model.FRAGSCAFF_230.567_evm.model.FRAGSCAFF_230.568	0.9426	CAMTA
329	DlCDP52	evm.model.ORIGINAL_2788.177	0.943965	WOX
330	DlCDP2	evm.model.ORIGINAL_2788.177	0.958056	WOX
331	DlCDP15	evm.model.ORIGINAL_6347.22	-0.967747	SRS
332	DlCDP52	evm.model.ORIGINAL_6347.22	-0.963643	SRS
333	DlCDP2	evm.model.ORIGINAL_6347.22	-0.963522	SRS
334	DlCDP1	evm.model.ORIGINAL_6347.22	-0.963422	SRS
335	DlCDP1	evm.model.ORIGINAL_6406.10	-0.955206	GeBP
336	DlCDP52	evm.model.ORIGINAL_6406.10	-0.954619	GeBP
337	DlCDP2	evm.model.ORIGINAL_6406.10	-0.952024	GeBP
338	DlCDP15	evm.model.ORIGINAL_6406.10	-0.951292	GeBP
339	DlCDP19	evm.model.ORIGINAL_6347.22	-0.944481	SRS
340	DlCDP19	evm.model.ORIGINAL_6406.10	-0.920782	GeBP
341	DlCDP52	evm.model.FRAGSCAFF_43.61	-0.916237	Trihelix
342	DlCDP1	evm.model.FRAGSCAFF_43.61	-0.915312	Trihelix
343	DlCDP15	evm.model.FRAGSCAFF_43.61	-0.91426	Trihelix
344	DlCDP2	evm.model.FRAGSCAFF_43.61	-0.910855	Trihelix
345	DlCDP2	evm.model.FRAGSCAFF_265.374	-0.871837	ARF
346	DlCDP15	evm.model.FRAGSCAFF_265.374	-0.867851	ARF
347	DlCDP52	evm.model.FRAGSCAFF_265.374	-0.864242	ARF
348	DlCDP1	evm.model.FRAGSCAFF_265.374	-0.860544	ARF
349	DlCDP19	evm.model.FRAGSCAFF_425.246	-0.85881	Trihelix
350	DlCDP19	evm.model.FRAGSCAFF_265.374	-0.854482	ARF
351	DlCDP19	evm.model.FRAGSCAFF_284.201	0.857064	Whirly
352	DlCDP15	evm.model.FRAGSCAFF_284.201	0.893769	Whirly
353	DlCDP1	evm.model.FRAGSCAFF_284.201	0.894812	Whirly
354	DlCDP52	evm.model.FRAGSCAFF_284.201	0.897845	Whirly
355	DlCDP2	evm.model.FRAGSCAFF_284.201	0.903067	Whirly
356	DlCDP2	evm.model.FRAGSCAFF_134.215	-0.877241	CAMTA
357	DlCDP52	evm.model.FRAGSCAFF_134.215	-0.872977	CAMTA
358	DlCDP1	evm.model.FRAGSCAFF_134.215	-0.869092	CAMTA
359	DlCDP15	evm.model.FRAGSCAFF_134.215	-0.868849	CAMTA
360	DlCDP52	evm.model.FRAGSCAFF_196.362	-0.863128	Nin-like
361	DlCDP2	evm.model.FRAGSCAFF_196.362	-0.862558	Nin-like
362	DlCDP1	evm.model.FRAGSCAFF_196.362	-0.859748	Nin-like
363	DlCDP52	evm.model.ORIGINAL_6248.71	-0.859212	DBB
364	DlCDP15	evm.model.FRAGSCAFF_196.362	-0.858393	Nin-like
365	DlCDP2	evm.model.ORIGINAL_6248.71	-0.857432	DBB
366	DlCDP15	evm.model.ORIGINAL_6248.71	-0.856648	DBB
367	DlCDP1	evm.model.ORIGINAL_6248.71	-0.855374	DBB
368	DlCDP19	evm.model.FRAGSCAFF_50.496	-0.867759	M-type_MADS
369	DlCDP49	evm.model.FRAGSCAFF_284.201	-0.859254	Whirly
